# Supplementary material for: Comparative Efficacy and Safety of JAK Inhibitors in the Management of Rheumatoid Arthritis: A Network Meta-Analysis
Source: Pharmaceuticals (Basel). 2025 Jan 28;18(2):178. doi: 10.3390/ph18020178 (PMC11859343; doi:10.3390/ph18020178)
Supplement: Supplementary file 1 [file pharmaceuticals-18-00178-s001.zip]

Archive with 1 entries (1 files):
- pharmaceuticals-3289758-supplementary.pdf
